# Supplementary material for: Overexpression of AtruLEA1 from Acer truncatum Bunge Enhanced Arabidopsis Drought and Salt Tolerance by Improving ROS-Scavenging Capability
Source: Plants (Basel). 2025 Jan 3;14(1):117. doi: 10.3390/plants14010117 (PMC11723042; doi:10.3390/plants14010117)
Supplement: Supplementary file 1 [file plants-14-00117-s001.zip]

Archive with 1 entries (1 files):
- plants-3191446-supplementary.xlsx
