# Supplementary material for: Overexpression of AtruLEA1 from Acer truncatum Bunge Enhanced Arabidopsis Drought and Salt Tolerance by Improving ROS-Scavenging Capability
Source: Plants (Basel). 2025 Jan 3;14(1):117. doi: 10.3390/plants14010117 (PMC11723042; doi:10.3390/plants14010117)
Supplement: Supplementary file 1 [file plants-14-00117-s001.zip › plants-3191446-supplementary.xlsx]

## Sheet: Sheet1
Table S1. Primers used in this study
CDS cloning		sequences (5'-3')
AtruLEA1	F	ATGGCGTCTCACAACCAGAGCTAC
	R	TTAAACCTTCCTGTTGTAAGTAGTAGG
Vector construction (35S::AtruLEA1)		sequences (5'-3')
AtruLEA1-1302	F	GGACTCTTGACCATGATGGCGTCTCACAACCAGAGCTAC
	R	TTCTCCTTTACTAGTTTAAACCTTCCTGTTGTAAGTAGTAGG
qRT-PCR		sequences (5'-3')
qAtruLEA1	F	AAGAGAAGACCGGTGGGATT
	R	TAGTAGGAGGGGTGGTGGTG
NCED5	F	gtgagaaatcaccggacgtt
	R	ccgtcgtatttaaccggaga
NCED9	F	accatttgttcgacggagac
	R	gagcataagcttggcgattc
Pact	F	ACCCTCCAATCCAGACACTG
	R	TTGCTGACCGTATGAGCAAG
